# Supplementary material for: Hijacking the Hijackers: Escherichia coli Pathogenicity Islands Redirect Helper Phage Packaging for Their Own Benefit
Source: Mol Cell. 2019 Sep 5;75(5):1020–1030.e4. doi: 10.1016/j.molcel.2019.06.017 (PMC6739421; doi:10.1016/j.molcel.2019.06.017)
Supplement: Table S5. Oligonucleotides Used in This Study, Related to STAR Methods [file mmc2.xlsx]

## Sheet: Hoja1
Table S5. Oligonucleotides used in this study. Related to STAR Methods.
Mutagenesis	Primers	Sequence (5’-3’)
EcCICFT073 c1501::tetA	EcoCFT073-Ac1503-1m	GCTTTGGTCTTCAGGTAAAAGCCGTCTTGAGGCCATCAGATATCACGTAGAAACCTGTGTAGGCTGGAGCTGCTTCG
∆c1503	EcoCFT073-Ac1503-2c	TGTTCTGTATCGGCTGATTGCTCCATGCTGGCACGGCGAACGCTTACGGCATGACCATATGAATATCCTCCTTA
EcCICFT073 c1504-07::cat	EcoCFT073-adjustchlor-7m	GTAAGCGTTCGCCGTGCCAGCATGGAGCAATCAGCCGATACAGAACAGTAAAGCCGATAAGGCGCGCCTACCTGTGACGG
	EcoCFT073-adjustchlor-8c	AGAAATATACAGGCGGGTCATCTTTCCAGGGGGAAGCGCGCCAATTCATGAGGGGCGTTAGGAATAGGAACTTCATTTAAATGGC
EcCICFT073 c1503*	CFT073-Ac1503-1m	GTCAGCAGGAAATAGCTGAACATTTCAAGGTTAACAGAACCACTATTCGCAGGGTTTCCCAGTCACGAC
	CFT073-Ac1503-2c	TAACCGCCAGACTTTCCGCGATCCGCATTAAGATACGGCATCCCCTGTTTTGCTTCCGGCTCGTATGTTG
	CFT073-dimero-c1503-1m	CTGAACATTTCAAGGTTAACAGAACCACTATTCGCTAATAGTGAAAACAGGGGATGCCGTATCTTAATGCGGATCGCGG
	CFT073-dimero-c1503-2c	CCGCGATCCGCATTAAGATACGGCATCCCCTGTTTTCACTATTAGCGAATAGTGGTTCTGTTAACCTTGAAATGTTCAG
EcCICFT073 L51D c1503	CFT073-Ac1503-5m	ATCTTAATGCGGATCGCGGAAAGTCTGGCGGTTATCACATCGGGCATACAAGGGTTTCCCAGTCACGAC
	CFT073-Ac1503-6c	TCTACGTGATATCTGATGGCCTCAAGACGGCTTTTACCTGAAGACCAAAGTGCTTCCGGCTCGTATGTTG
	CFT073-dimero-c1503-5m	GGATCGCGGAAAGTCTGGCGGTTATCACATCGGGCATACAGACCTTTGGTCTTCAGGTAAAAGCCGTCTTGAGGCCATCAGAT
	CFT073-dimero-c1503-6c	ATCTGATGGCCTCAAGACGGCTTTTACCTGAAGACCAAAGGTCTGTATGCCCGATGTGATAACCGCCAGACTTTCCGCGATCC
EcCICFT073 F121R c1503	CFT073-Ac1503-11m	CGGCTATTCACCGGAAGATGTGAGCAAGGCACGAAATAAAATGGCTGGCAGGGTTTCCCAGTCACGAC
	CFT073-Ac1503-12c	CCATGCTGGCACGGCGAACGCTTACGGCATGACGCCACCCAGCCAGTGCTTCCGGCTCGTATGTTG
	CFT073-dimero-c1503-13m	CCGGAAGATGTGAGCAAGGCACGAAATAAAATGGCTGGCCGTCTGGCTGGGTGGCGTCATGCCGTAAGCGTTCGCCGTGC
	CFT073-dimero-c1503-14c	GCACGGCGAACGCTTACGGCATGACGCCACCCAGCCAGACGGCCAGCCATTTTATTTCGTGCCTTGCTCACATCTTCCGG
Phage80 chimera cosB-cos.1 EcCICFT073	phi80quimera-cosB-1m	ATCCGCCTTGTTACGGGGGGGCGGCGACCTCGCAGATTCTCGCTATTTATGAAAATTTTCAGGGTTTCCCAGTCACGAC
	phi80quimera-cosB-2c	AAATATTTCAGAAAGACGCTTTTTGTTGACCTCCATAGCTCACTCCATACACAAAAACAGTGCTTCCGGCTCGTATGTTG
	phi80quimera-cosB-3m	ATCCGCCTTGTTACGGGGGGGCGGCGACCTCGCAGATTCTCGCTATTTATGAAAATTTTCCGTGAAGGTGACACCACCACC
	phi80quimera-cosB-4c	AAATATTTCAGAAAGACGCTTTTTGTTGACCTCCATAGCTCACTCCATACACAAAAACAGCCATGCGCGAATAGTGGTTCTG
	Ecophi80-A63-1m	GTTGATTGGCTGATCGCGGCATTACAGCAGGCATTCACTGAGTGCCTGTGATAATGCAACGGCGCGCCTACCTGTGACGG
	Ecophi80-A63-2c	AACGGTTTGCCCAGGCTCACAACTGAAAGACTTTCTACGGTGTGCGCGTGCGATGCGCGTGGAATAGGAACTTCATTTAAATGGC
Plasmid	Primers	Sequence (5’-3’)
pBAD18
pJP2214	EcoCFT073-c1499-1mS	ACGCGTCGACGCATTGCGGCAGGACTTGATC
	EcoCFT-Capsid-2cH	CCCAAGCTTGCATCAGCGGCAAAATGTACC
pJP2215	EcoCFT073-c1500-1mE	CCGGAATTCAGCCGGTTCCGGCAGATATTC
	EcoCFT073-c1500-2cX	GCTCTAGACATGATGCTTTCATTCGTTGC
pJP2216	EcoCFT073-c1501-1mS	ACGCGTCGACTTTGCGGGTTCTGGCGTATCC
	EcoCFT073-c1501-3cH	CCCAAGCTTAGCCGGATTTCTCCGGCCTTG
pJP2217	EcoCFT-c1502-1mH	CCCAAGCTTACAAGGCCGGAGAAATCCGGC
	EcoCFT-c1502-2cE	CCGGAATTCCCGCATTAAGATACGGCATCC
pJP2218	EcoCFT-c1503-3mE	CCGGAATTCCCGTGAAGGTGACACCACCAC
	EcoCFT-c1503-4cS	ACGCGTCGACTTGCTGCGAGTGATTAACAAG
pJP2219	EcoCFT-c1504-1mS	ACGCGTCGACCATGGAGCAATCAGCCGATAC
	EcoCFT-c1504-2cH	CCCAAGCTTGTCCTTCCTGGAATTATGGCC
pJP2220	EcoCFT-c1505-1mS	ACGCGTCGACGGCCATAATTCCAGGAAGGAC
	EcoCFT-c1505-2cH	CCCAAGCTTGTTCGCCGCTGGCGAATTTCG
pJP2221	EcoCFT-c1506-1mH	CCCAAGCTTGACAGAAGCCGAAATACTGCG
	EcoCFT-c1506-2cE	CCGGAATTCCGCCTTTCCACCAATGGTGG
pJP2222	EcoCFT-c1507-1mE	CCGGAATTCCCCGTCATATTCTGGATGCTG
	EcoCFT-c1507-3cH	CCCAAGCTTCCCATAACGGGGCTACCTGGC
pJP2304	EcCIppi-like-1mS	ACGCGTCGACGTACACCACCACCACTTGATT
	EcCIppi-like-2cH	CCCAAGCTTCGCGGTTGTTGTATTGCATAC
pJP2243	EC2733.1-1mS	ACGCGTCGACAAAGGGTACACCACCACCAC
	EC2733.1-2cH	CCCAAGCTTAACCGGAAGTCTGACCAGTTG
pJP2310	PG-Rpp-5mS	ACGCGTCGACTTTCACACAGGAAACAGACCATGAAGGGTAAGAGTTTTTTTGTAAG
	PG-Rpp-6cH	CCCAAGCTTTCAGGTCACCGAATTACCG
pJP2252	EcoCFT-c1503-3mE	CCGGAATTCCCGTGAAGGTGACACCACCAC
	EcoCFT-c1503-10c	TTTACCTGAAGACCAAAGGTCTGTATGCCCGATGTGATAA
	EcoCFT-c1503-9m	TTATCACATCGGGCATACAGACCTTTGGTCTTCAGGTAAA
	EcoCFT-c1503-4cS	ACGCGTCGACTTGCTGCGAGTGATTAACAAG
pJP2253	EcoCFT-c1503-3mE	CCGGAATTCCCGTGAAGGTGACACCACCAC
	EcoCFT-c1503-23c	GACGCCACCCAGCCAGACGGCCAGCCATTTTATTTCGTGC
	EcoCFT-c1503-22m	GCACGAAATAAAATGGCTGGCCGTCTGGCTGGGTGGCGTC
	EcoCFT-c1503-4cS	ACGCGTCGACTTGCTGCGAGTGATTAACAAG
pBAD18 15A
pJP2233	pBAD18ori15A-1mXhoI	CCGCTCGAGGCGTCCGGCGTAGAGGATCTG
	pBAD18ori15A-2cNcoI	CATGCCATGGTATATATGAGTAAACTTGGTCTGAC
	pBAD18ori15A-3mNcoI	CATGCCATGGAAGAAAGCCATCCAGTTTACTTTG
	pBAD18ori15A-4cXhoI	CCGCTCGAGCCGGCATAACCAAGCCTATGC
pJP2234	EcoCFT-c1503-3mE	CCGGAATTCCCGTGAAGGTGACACCACCAC
	EcoCFT-c1503-4cS	ACGCGTCGACTTGCTGCGAGTGATTAACAAG
pJP2311	EcoCFT-c1503-3mE	CCGGAATTCCCGTGAAGGTGACACCACCAC
	EcoCFT-c1503-27c	CTGTTTGGTCCATGCGCGAATAGTCGCCGCGTTAACCTTGAAATGTTCAGC
	EcoCFT-c1503-26m	GCTGAACATTTCAAGGTTAACGCGGCGACTATTCGCGCATGGACCAAACAG
	EcoCFT-c1503-4cS	ACGCGTCGACTTGCTGCGAGTGATTAACAAG
pET28A
pJP2035	Eco-cos-islaCFT-3mE	CCGGAATTCCGTGCCTTGTATCGATGTTGG
	Eco-cos-islaCFT-9c	GAGAAACCGGACATGGATCCGGAAAAACGTCATAAATAGC
	Eco-cos-islaCFT-10m	TATTTATGACGTTTTTCCGGATCCATGTCCGGTTTCTCTG
	Eco-cos-islaCFT-5mS	ACGCGTCGACAGAACATCGATTTGATGAAGG
pJP2036	Eco-cos-islaCFT-6cE	CCGGAATTCGCGATTGTAGGCCAGCATTTC
	Eco-cos-islaCFT-11c	TGTCACCTTCACCGAAAAATTTTCATAAATAGTGAAAACG
	Eco-cos-islaCFT-12m	ATTTATGAAAATTTTTCGGTGAAGGTGACACCACCACCAC
	Eco-cos-islaCFT-4cS	ACCGGTCGACTCACTGGAGTACTCGTCACGC
pKT25
pJP2225	DH-terS-1mPstI	AATTCTGCAGTGGAAGTCAACAAAAAGCAG
pJP2228	DH-terS-2cE	CCGGAATTCTTAACCTGACTGTTCGATATATTC
pJP2262
		(These plasmids were constructed using the same oligonucleotides but different DNA templates)
pJP2249	DH-c1503-3mPstI	AATTCTGCAGTGATTGATAAAGCTTGTTTTGTAAG
	DH-c1503-4cE	CCGGAATTCTTACTGTTCTGTATCGGCTGA
pJP2245	DH-EC2733.1-3mPstI	ATTCTGCAGTGAGTGAAAAAGAATTTTTCTTAAGCCAGCAG
	DH-EC2733.1-2cE	CCGGAATTCAACCGGAAGTCTGACCAGTTG
pJP2229	TH-terSphi80-1mPstI	AATTCTGCAGGGATGGAGGTCAACAAAAAGCGTC
pJP2230	TH-terSphi80-2cE	CCGGAATTCTTAACCTGACTGTTCGATATATTCAC
pJP2231
pJP2232
pJP2305		(These plasmids were constructed using the same oligonucleotides but different DNA templates)
pJP2258	DH-c1503-3mPstI	AATTCTGCAGTGATTGATAAAGCTTGTTTTGTAAG
	EcoCFT-c1503-10c	TTTACCTGAAGACCAAAGGTCTGTATGCCCGATGTGATAA
	EcoCFT-c1503-9m	TTATCACATCGGGCATACAGACCTTTGGTCTTCAGGTAAA
	DH-c1503-4cE	CCGGAATTCTTACTGTTCTGTATCGGCTGA
pJP2259	DH-c1503-3mPstI	AATTCTGCAGTGATTGATAAAGCTTGTTTTGTAAG
	EcoCFT-c1503-23c	GACGCCACCCAGCCAGACGGCCAGCCATTTTATTTCGTGC
	EcoCFT-c1503-22m	GCACGAAATAAAATGGCTGGCCGTCTGGCTGGGTGGCGTC
	DH-c1503-4cE	CCGGAATTCTTACTGTTCTGTATCGGCTGA
pJP2306	PG-terS-7mPstI	AATTCTGCAGGGGTGGCCCACTTACTCAATAAAGGTG
	PG-terS-8cK	GGGGTACCTTACTCATCTGCGCTTCGGTA
pJP2307	PG-Rpp-3mPstI	AATTCTGCAGGGATGAAGGGTAAGAGTTTTTTTGTAAG
	PG-Rpp-4cK	GGGGTACCTCAGGTCACCGAATTACCGTTTGG
pUT18C
pJP2224	DH-c1503-1mPstI	AATTCTGCAGGATTGATAAAGCTTGTTTTGTAAG
	DH-c1503-4cE	CCGGAATTCTTACTGTTCTGTATCGGCTGA
pJP2244	DH-EC2733.1-1mPstI	AATTCTGCAGAATGAGTGAAAAAGAATTTTTCTTAAGCCAGCAGG
	DH-EC2733.1-2cE	CCGGAATTCAACCGGAAGTCTGACCAGTTG
pJP2250	DH-terS-4mPstI	AATTCTGCAGGGAAGTCAACAAAAAGCAGCTG
	DH-terS-2cE	CCGGAATTCTTAACCTGACTGTTCGATATATTC
pJP2255	DH-c1503-1mPstI	AATTCTGCAGGATTGATAAAGCTTGTTTTGTAAG
	EcoCFT-c1503-10c	TTTACCTGAAGACCAAAGGTCTGTATGCCCGATGTGATAA
	EcoCFT-c1503-9m	TTATCACATCGGGCATACAGACCTTTGGTCTTCAGGTAAA
	DH-c1503-4cE	CCGGAATTCTTACTGTTCTGTATCGGCTGA
pJP2256	DH-c1503-1mPstI	AATTCTGCAGGATTGATAAAGCTTGTTTTGTAAG
	EcoCFT-c1503-23c	GACGCCACCCAGCCAGACGGCCAGCCATTTTATTTCGTGC
	EcoCFT-c1503-22m	GCACGAAATAAAATGGCTGGCCGTCTGGCTGGGTGGCGTC
	DH-c1503-4cE	CCGGAATTCTTACTGTTCTGTATCGGCTGA
pJP2308	PG-terS-5mPstI	AATTCTGCAGGGTGGCCCACTTACTCAATAAAGGTG
	PG-terS-8cK	GGGGTACCTTACTCATCTGCGCTTCGGTA
pJP2309	PG-Rpp-1mPstI	AATTCTGCAGGATGAAGGGTAAGAGTTTTTTTGTAAG
	PG-Rpp-4cK	GGGGTACCTCAGGTCACCGAATTACCGTTTGG
pProEX HTa
pJP2285	pROEX-B ppi-5mB	CGCGGATCCGATGAGTGAAAAAGAATTTTTCT
	pROEX-B ppi-6cE	CCGGAATTCCTTTCGGCATTTTTAACACTCCTCAGGTGTCGTTTTGCCTGATTAATTTACGC
pJP2286	pROEX-TerSLmda-35mB	CGCGGATCCGATGGAAGTCAACAAAAAGCAGC
	pROEX-TerSLmda-36cE	CCGGAATTCCTTTCGGCATTTTTAACACTCCTTAACCTGACTGTTCGATATATTCACTCAGC
	pROEX-B ppi-11mE	CCGGAATTCTTCACACAGGAAACAGACCATGAGTGAAAAAGAATTTTTCTTAAGCCAG
	pROEX-B ppi-10cS	ACGCGTCGACGTATCAGGTGTCGTTTTGCCTGA
Southern blot	Primers	Sequence (5’-3’)
Lambda probe	Lambda-N-1mX	GCTCTAGACCCTGAAGAAGGGCAGCATTC
	Lambda-N-2cH	CCCAAGCTTATTAGTTGCCAGCTATGATCC
Phage 80 probe	Ecophi80-36-1mH	CCCAAGCTTCCCCATGGTATTAGCCAGCAG
	Ecophi80-36-2cS	ACGCGTCGACGTGCCGGAGTTCATCGAGAAG
